# Supplementary material for: Structural Characterization and Magnetic Behavior Due to the Cationic Substitution of Lanthanides on Ferrite Nanoparticles
Source: Nanomaterials (Basel). 2024 Jun 3;14(11):971. doi: 10.3390/nano14110971 (PMC11173717; doi:10.3390/nano14110971)
Supplement: Supplementary file 1 [file nanomaterials-14-00971-s001.zip]

Archive with 1 entries (1 files):
- nanomaterials-2981618-supplementary.pdf
